# Supplementary material for: The Sequence [RRKLPVGRS] Is a Nuclear Localization Signal for Importin 8 Binding (NLS8): A Chemical Biology and Bioinformatics Study
Source: Int J Mol Sci. 2025 Mar 20;26(6):2814. doi: 10.3390/ijms26062814 (PMC11942892; doi:10.3390/ijms26062814)
Supplement: Supplementary file 1 [file ijms-26-02814-s001.zip]

Archive with 1 entries (1 files):
- ijms-3193449-supplementary.pdf
